# Supplementary material for: p100 Deficiency Is Insufficient for Full Activation of the Alternative NF-κB Pathway: TNF Cooperates with p52-RelB in Target Gene Transcription
Source: PLoS One. 2012 Aug 6;7(8):e42741. doi: 10.1371/journal.pone.0042741 (PMC3412832; doi:10.1371/journal.pone.0042741)
Supplement: Table S1 — Detailed list of genes differentially regulated in p100−/− versus wild-type MEFs as determined by microarray analysis. Probe, gene symbol, description, accession number, P values, and fold-change and are shown. (XLS) [file pone.0042741.s005.xls]

## Sheet: Tabelle1
Probe	Gene Symbol	Description	GenBank AccNo	P	FC
GE33961	Ltc4s	leukotriene C4 synthase	NM_008521.1	0.00015	6
GE41157	Tmem35	transmembrane protein 35	NM_026239.2	0.0055	4.9
GE1523861	Serpina3g	serine (or cysteine) peptidase inhibitor, clade A, member 3G	AY862185.1	0.0001	4.5
GE1441214	Serpina3g	serine (or cysteine) peptidase inhibitor, clade A, member 3G	BC049975.1	0.00027	4.5
GE1475254				0.0027	3.7
GE1568866			BQ947020.1	9.4e-05	3.1
GE39812	2310026E23Rik	RIKEN cDNA 2310026E23 gene	NM_026279.1	0.00028	3
GE33840	Traf1	Tnf receptor-associated factor 1	NM_009421.2	0.00015	3
GE37351	Bace2	beta-site APP-cleaving enzyme 2	NM_019517.2	0.00011	2.9
GE1533766	Grin3a	glutamate receptor ionotropic, NMDA3A	AK032394.1	0.00041	2.8
GE33027	Cd34	CD34 antigen	NM_133654.1	4.8e-05	2.7
GE1487353	D11Bwg0517e	DNA segment, Chr 11, Brigham & Women's Genetics 0517 expressed	AW488676.1	0.047	2.6
GE37584	Rrad	Ras-related associated with diabetes	NM_019662.1	8.5e-07	2.6
GE34531	Gstt1	glutathione S-transferase, theta 1	NM_008185.2	0.0055	2.5
GE1525012			BF227765.1	0.0095	2.4
GE1389221	E430002G05Rik	RIKEN cDNA E430002G05 gene	NM_173749.3	0.016	2.4
GE37655	Dclk1	doublecortin-like kinase 1	NM_019978.1	0.00015	2.4
GE39220	2010004A03Rik	RIKEN cDNA 2010004A03 gene	NM_029646.1	0.0072	2.3
GE1450210	Zfp36l1	zinc finger protein 36, C3H type-like 1	NM_007564.2	9.4e-05	2.3
GE34793	Zfp36l1	zinc finger protein 36, C3H type-like 1	M58566.1	1.9e-06	2.2
GE1406272	Obfc1	oligonucleotide/oligosaccharide-binding fold containing 1	BU758058.1	0.045	2.1
GE35871	Pdgfra	platelet derived growth factor receptor, alpha polypeptide	NM_011058.1	0.0001	2.1
GE33897	Wnt10a	wingless related MMTV integration site 10a	NM_009518.1	0.0044	2.1
GE117034	Maf	avian musculoaponeurotic fibrosarcoma (v-maf) AS42 oncogene homolog	BQ175674.1	0.00064	2.1
GE132552	Nod2	nucleotide-binding oligomerization domain containing 2	NM_145857.1	0.028	2
GE37969	Kcnmb4	potassium large conductance calcium-activated channel, subfamily M, beta member 4	NM_021452.1	0.047	2
GE35956	Psmb8	proteasome (prosome, macropain) subunit, beta type 8 (large multifunctional peptidase 7)	NM_010724.1	0.018	2
GE1418997	Foxg1	forkhead box G1	NM_008241.1	0.02	2
GE1412212	Ugt1a6a	UDP glucuronosyltransferase 1 family, polypeptide A6A	NM_201642.1	0.028	1.9
GE37962	Ccl8	chemokine (C-C motif) ligand 8	NM_021443.1	0.039	1.9
GE36917	Enpp2/Atx	ectonucleotide pyrophosphatase/phosphodiesterase 2	NM_015744.1	0.041	1.9
GE1496477	Nrg1	neuregulin 1	AK031289.1	0.003	1.9
GE1455245	Pcyt1b	phosphate cytidylyltransferase 1, choline, beta isoform	BC048917.1	0.021	1.9
GE37495	Dpt	dermatopontin	NM_019759.1	0.047	1.8
GE119950	Ccl20	chemokine (C-C motif) ligand 20	NM_016960.1	0.017	-1.8
GE120051	Scn9a	sodium channel, voltage-gated, type IX, alpha	L42338.1	0.018	-1.8
GE1444678	Car8	carbonic anhydrase 8	NM_007592.1	0.0017	-1.8
GE36854	Sema3e	sema domain, immunoglobulin domain (Ig), short basic domain, secreted, (semaphorin) 3E	NM_011348.1	0.026	-1.8
GE37099	Gal3st1	galactose-3-O-sulfotransferase 1	NM_016922.2	0.0053	-1.9
GE113033	LOC434391		BB032615.2	0.047	-1.9
GE36356	Igfbp4	insulin-like growth factor binding protein 4	NM_010517.2	0.00093	-1.9
GE1504739	Gm567	gene model 567, (NCBI)	AI536300.1	0.013	-1.9
GE38346	Pcp4l1	Purkinje cell protein 4-like 1	AK002772.1	0.00037	-1.9
GE1498982	A030004J04Rik	RIKEN cDNA A030004J04 gene	NM_175424.2	0.024	-2
GE41219	Lce1f	late cornified envelope 1F	NM_026394.1	0.02	-2
GE120805	Fzd5	frizzled homolog 5 (Drosophila)	AF272146.1	0.028	-2
GE1456391	Tgm4	transglutaminase 4 (prostate)	NM_177911.2	0.013	-2
GE122938			BB368535.2	0.0063	-2
GE40460	Rab3b	RAB3B, member RAS oncogene family	BC051918.1	0.0008	-2
GE40227	Gvin1	GTPase, very large interferon inducible 1	NM_029000.2	0.018	-2
GE36785	Syn1	synapsin I	NM_013680.3	0.028	-2
GE41555	C1qtnf3	C1q and tumor necrosis factor related protein 3	NM_030888.2	0.0019	-2
GE1406341	Per2	period homolog 2 (Drosophila)	AI448206.1	0.026	-2.1
GE133599	B130021B11Rik	RIKEN cDNA B130021B11 gene	AI594937.1	0.02	-2.1
GE1512354	Uts2d	urotensin 2 domain containing	NM_198166.3	0.026	-2.1
GE129824	Lmcd1	LIM and cysteine-rich domains 1	NM_144799.1	0.00073	-2.1
GE33846	Phlda2	pleckstrin homology-like domain, family A, member 2	NM_009434.2	0.036	-2.1
GE42464	Bmp4	bone morphogenetic protein 4	NM_007554.1	0.00028	-2.2
GE34377	Fap	fibroblast activation protein	NM_007986.1	0.016	-2.3
GE102902	Upk1b	uroplakin 1B	NM_178924.2	0.0034	-2.4
GE1535616	Kazald1	Kazal-type serine peptidase inhibitor domain 1	NM_178929.2	0.00028	-2.6
GE41806	Krt7	keratin 7	NM_033073.2	0.0055	-2.6
GE35592	Igfbp5	insulin-like growth factor binding protein 5	NM_010518.1	0.026	-2.6
GE39319	Crct1	cysteine-rich C-terminal 1	NM_023785.1	0.00034	-2.7
GE40505	Ppbp	pro-platelet basic protein	NM_023785.1	0.018	-2.7
GE102737	Lmcd1	LIM and cysteine-rich domains 1	NM_144799.1	0.016	-2.8
GE34861	Coch	coagulation factor C homolog (Limulus polyphemus)	NM_007728.2	0.0088	-3.1
GE34004	Mcpt8	mast cell protease 8	NM_008572.1	0.00015	-3.5
GE1544366	EG433180	predicted gene, EG433180	AV022346.2	0.0028	-3.9
GE1404616	Gdf6	growth differentiation factor 6	NM_013526.1	0.018	-4.6
GE1508372	Obfc1	oligonucleotide/oligosaccharide-binding fold containing 1	NM_175360.2	7e-05	-9.3
GE37399	Nfkb2	nuclear factor of kappa light polypeptide gene enhancer in B-cells 2, p49/p100	NM_019408.1	0.00022	-14
GE1558142	6330577E15Rik	RIKEN cDNA 6330577E15 gene	NM_026377.1	1.4e-07	-20
